# Supplementary material for: External Validation of Pediatric Pneumonia and Bronchiolitis Risk Scores to Predict Mortality in Children Hospitalized in Kenya: A Retrospective Cohort Study
Source: J Infect Dis. 2025 Jul 22;233(1):e230–8. doi: 10.1093/infdis/jiaf377 (PMC12811851; doi:10.1093/infdis/jiaf377)
Supplement: jiaf377_Supplementary_Data [file jiaf377_supplementary_data.zip]

Archive with 2 entries (2 files):
- Supplementary_file_1_TRIPOD+AI_checklist.pdf
- Supplementary_tables.docx
